# Supplementary material for: Evaluation of the effects of lumbosacral dorsal root ganglion pulsed radiofrequency treatment applied via a caudally inserted flexible electrode in radicular pain due to lumbar foraminal stenosis
Source: PLoS One. 2025 Dec 17;20(12):e0336937. doi: 10.1371/journal.pone.0336937 (PMC12711020; doi:10.1371/journal.pone.0336937)
Supplement: S1 Data — (XLSX) [file pone.0336937.s001.xlsx]

## Sheet: Sayfa1
patient number	sex	age	height	weight	symptom duration	etiology	degree of foraminal stenosis	surgery	stabilisation	procedure time	side	target roots	NRS-basal	NRS-week3	NRS-month6	MODI-basal	MODI-week3	MODI-month6	treatment success
1	2	66	165	90	24	3	2	2		30	1	1	10	3	2	70	20	14	1
2	2	55	168	100	13	3	2	2		30	2	1	10	5	4	54	32	24	1
3	2	55	170	69	19	1	3	2		40	1	1	10	3	2	68	24	20	1
4	1	52	183	94	17	1	3	2		40	1	1	7	3	1	40	20	14	1
5	2	58	150	70	14	1	3	2		30	2	1	9	3	2	68	24	18	1
6	1	55	170	105	12	1	2	2		30	2	2	6	2	1	42	14	10	1
7	1	50	185	82	40	3	3	2		30	1	1	9	6	6	55	30	30	2
8	1	54	178	65	14	1	2	2		30	2	1	8	2	0	66	18	16	1
9	2	53	174	88	14	3	3	2		30	1	1	8	6	6	62	40	40	2
10	2	54	159	65	15	1	2	2		20	2	1	8	2	1	62	20	12	1
11	2	59	165	70	18	1	2	2		30	2	1	9	2	2	66	22	20	1
12	2	70	163	93	13	3	3	2		40	2	2	10	8	8	70	56	56	2
13	2	57	165	65	19	1	2	2		30	1	1	9	4	3	62	28	20	1
14	1	55	165	72	13	1	2	2		30	1	1	7	1	1	42	10	10	1
15	2	47	155	61	15	1	2	2		30	2	1	9	1	1	68	12	10	1
16	2	49	165	87	16	2	3	2		40	1	2	8	7	7	64	52	52	2
17	2	57	160	80	36	3	3	2		20	2	2	9	7	6	66	48	40	2
18	2	60	160	83	13	1	3	2		40	1	1	8	2	1	44	18	10	1
18	2	66	165	82	16	1	2	2		30	1	1	9	4	3	64	32	24	1
20	2	63	163	85	12	1	3	2		30	2	1	10	3	2	62	24	16	1
21	1	65	168	108	24	3	3	2		35	2	2	9	5	5	42	34	34	2
22	1	55	170	80	16	3	2	2		30	2	1	8	3	1	56	24	10	1
23	2	55	169	75	16	1	2	2		30	1	1	9	5	3	66	32	24	1
24	1	50	175	85	18	3	2	2		15	1	1	8	1	4	58	28	36	1
25	1	58	175	65	12	3	3	2		30	2	1	9	2	4	66	24	30	1
26	2	58	160	85	24	3	2	2		20	2	1	8	2	3	60	26	34	1
27	2	65	158	80	36	1	3	2		25	1	1	9	2	4	66	22	30	1
28	1	61	178	94	14	3	3	2		30	2	1	9	7	7	72	46	46	2
29	2	60	162	70	12	1	2	1	2	35	1	1	10	4	3	70	28	20	1
30	2	68	165	100	12	3	2	1	2	35	2	1	10	5	5	74	36	36	1
31	2	63	165	83	22	3	3	1	2	44	1	1	9	3	2	58	20	14	1
32	1	48	178	94	15	1	3	1	2	35	2	1	9	2	1	62	18	10	1
33	1	69	170	85	24	2	3	1	2	45	1	1	9	8	7	66	52	44	2
34	1	67	168	85	19	1	3	1	2	35	2	1	9	5	5	58	32	32	2
35	2	70	160	60	16	3	3	1	2	35	1	1	7	4	3	58	28	22	1
36	2	65	155	68	18	3	3	1	2	45	2	2	10	6	5	76	40	32	1
37	2	64	165	70	15	3	3	1	2	45	1	1	8	5	4	62	40	30	1
38	1	54	178	96	6	3	3	1	2	30	1	1	9	5	5	62	38	34	2
39	2	51	155	83	48	3	3	1	2	25	1	1	9	2	8	60	28	52	2
40	1	40	170	76	6	1	2	1	2	20	1	1	8	2	3	50	24	36	1
41	2	53	168	66	36	3	3	1	2	25	2	1	9	3	6	68	42	50	2
42	2	60	163	70	12	1	2	1	2	35	2	1	10	4	3	70	28	20	1
43	1	68	185	100	12	2	2	1	2	35	2	1	10	5	5	74	36	36	1
44	2	63	166	83	22	3	3	1	2	44	1	2	9	3	2	58	20	14	1
45	1	48	175	94	15	1	3	1	2	35	2	1	9	2	1	62	18	10	1
46	1	69	173	85	24	3	3	1	2	45	1	2	9	8	7	66	52	44	2
47	1	67	165	85	19	1	3	1	2	35	2	1	9	5	5	58	32	32	2
48	2	70	163	60	16	3	3	1	2	35	2	1	7	4	3	58	28	22	1
49	2	65	158	68	18	3	3	1	2	45	2	2	10	6	5	76	40	32	1
50	2	64	162	70	15	3	3	1	2	45	1	2	9	5	4	62	40	30	1
51	2	54	166	96	6	3	3	1	2	30	1	1	9	5	5	62	38	34	2
52	2	51	154	83	48	3	3	1	2	25	1	1	9	2	8	60	28	52	2
53	2	40	162	76	6	1	2	1	2	20	2	1	8	2	3	50	24	36	1
54	2	53	166	66	36	3	3	1	2	25	2	1	9	3	6	68	42	50	2
55	2	40	165	68	17	3	3	1	1	40	1	1	10	6	8	62	42	52	2
56	1	65	177	65	22	3	3	1	1	40	2	1	10	5	7	66	36	40	2
57	2	48	155	67	15	1	3	1	1	40	1	1	8	3	3	46	22	20	1
58	2	54	156	70	17	3	3	1	1	45	2	1	8	7	6	46	40	34	2
59	2	70	161	84	12	3	3	1	1	40	1	1	9	7	7	70	48	48	2
60	2	66	160	72	16	3	3	1	1	45	2	2	9	9	9	74	62	62	2
61	2	60	155	80	15	2	3	1	1	40	1	2	9	5	5	70	34	34	1
62	2	68	165	83	15	3	3	1	1	50	2	1	7	3	2	50	24	16	1
63	1	65	165	86	12	2	3	1	1	40	1	1	10	8	8	68	52	52	2
64	2	69	160	99	24	3	3	1	1	45	2	1	9	8	8	62	50	50	2
65	1	65	177	90	12	3	3	1	1	40	1	1	10	9	9	74	60	60	2
66	2	68	170	90	18	3	3	1	1	40	2	1	10	8	9	74	64	68	2
67	1	54	180	90	12	3	3	1	1	40	1	1	9	7	7	68	52	52	2
68	2	70	165	70	16	1	3	1	1	40	1	1	9	5	5	66	32	32	2
69	2	48	154	69	15	1	3	1	1	40	1	1	8	3	4	48	24	22	1
70	1	65	160	82	36	2	3	1	1	30	2	2	9	3	4	54	26	34	1
71	1	64	180	85	12	3	3	1	1	35	2	1	8	1	4	60	32	34	1
72	1	44	176	90	6	3	3	1	1	20	2	1	8	2	5	62	30	50	2
73	2	57	158	80	24	3	3	1	1	35	1	1	9	4	5	68	38	54	2
74	2	67	155	85	24	3	2	1	1	30	2	1	9	3	4	64	38	40	1
75	2	64	160	76	36	3	3	1	1	40	1	2	9	7	9	72	66	72	2
76	1	55	180	102	6	3	3	1	1	35	2	2	9	7	9	72	60	68	2
77	2	55	170	63	36	3	2	1	1	25	2	1	7	2	3	60	24	32	1
78	2	55	170	58	42	3	3	1	1	25	1	1	10	6	8	72	64	72	2
79	2	58	156	77	44	3	3	1	1	35	2	1	10	7	10	76	60	78	2
80	1	65	166	76	40	3	3	1	1	30	1	1	9	6	8	72	56	64	2
